# Supplementary material for: Interfacial Composition of Surfactant Aggregates in the Presence of Fragrance: A Chemical Trapping Study
Source: Molecules. 2022 Jul 6;27(14):4333. doi: 10.3390/molecules27144333 (PMC9320350; doi:10.3390/molecules27144333)
Supplement: Supplementary file 1 [file molecules-27-04333-s001.zip]

Archive with 1 entries (1 files):
- molecules-1802021-supplementary.pdf
